# Supplementary material for: RdxA Diversity and Mutations Associated with Metronidazole Resistance of Helicobacter pylori
Source: Microbiol Spectr. 2023 Mar 21;11(2):e03903-22. doi: 10.1128/spectrum.03903-22 (PMC10100817; doi:10.1128/spectrum.03903-22)
Supplement: Supplemental file 2 — Tables S1 and S2. Download spectrum.03903-22-s0002.xlsx, XLSX file, 0.1 MB [file spectrum.03903-22-s0002.xlsx]

## Sheet: S1
Table S1. The RdxA sequences of metronidazole-susceptible clinical strains in China.
Strain	5	6	11	16	19	21	30	31	37	47	53	55	56	58	59	61	62	64	68	69	74	75	78	80	82	88	91	97	98	106	108	110	118	123	129	131	166	171	172	174	176	177	179	180	181	187	190	191	193
	D	Q	Q	R	C	M	S	T	A	Y	H	V	M	T	D	D	L	K	A	H	E	E	K	A	A	S	P	H	G	P	S	K	A	V	M	R	P	E	V	E	R	I	K	P	K	A	K	R	A
534								E			R				N		V									P			S							K			I						R
00874													I		N		V									P			S							K			I
1011								E			R				N		V	N								P			S		L					K			I
1179															N
1195								E			R				N		V									P			S							K			I
1259								E			R				N			N								P			S							K			I
1277								E			R	M	I		N		V									P			S							K			I								R
1285						I	N	E			R				N		V									P			S							K		K	I
1290								E			R				N		V	N								P			S					A		K			I
1313						A		E			R				N		V									P			S							K			I
1315							G	E			R				N											P			S							K			I
1321				H				E			R				N		V									P			S							K			I							V
1327						A		E	V		R				N		V									P			S							K			I
1342								E			R				N		V									P										K	H		I
1346								E			R				N		V		V			K				P			S							K			I
1408								E							N		V									P			S							K			I
11032						A		E							N		V									P			S							K			I
11048								E			R				N		V									P			S							K			I
11085-1								E			R				N		V									P			S							K			I
11085-2								E			R				N											P			S							K			I
11091								E			R				N		V		V							P			S							K			I
12057								E			R				N		V									P			S		A					K			I
12073								E			R				N		V									P			S							K			I
12078								E			R				N		V									P			S							K			I
12089								E			R				N										V	P			S							K			I
12112								E			R				N		V									P			S							K			I
12122				H		A		E			R				N											P			S							K			I
14582								E							N				V			Q																	I
21047						V		E			R				N		V									P			S					M		K			I
21076								E			R				N				V							P			S							K			I
21092								E			R				N		V						R			P			S							K			I
21106								E			R			I	N											P			S							K			I
21126								E			R				N		V				G					P			S				S			K			I
21134								E			R				N											P			S					M		K			I
21144								E			R				N		V									P			S							K			I
22010								E			R				N		V		V							P			S							K			I
22016						A		E			R				N											P			S							K			I
22032								E			R				N		V				G					P			S							K			I
22049								E			R				N		V									P			S							K			I
22051							G	E			R				N		V									P			S							K			I
22057								E			R				N											P			S							K			I
22058						A		E			R				N		V									P			S	L						K			I
22064								E			R				N		V									P			S							K			I
22090								E			R				N		V									P			S							K			I
22096						A		E			R				N		V									P			S							K			I
22125								E			R				N		V						R			P			S							K			I
22141								E			R				N											P			S							K			I
30011						A		E			R				N		V									P			S							K			I
30099		H						E							N																		T			K
30111								E			R				N		V							T		P			S							K			I					S
30113						A		E			R				N		V			Y						P			S			R				K			I	G
30130		K						E			R				N		V									P			S	L						K	S
31028								E			R				N		V									P			S							K			I
31104				H				E			R				N		V						R			P			S							K	S		I
31129								E			R				N		V									P			S							K			I
31143-2								E			R				N		V		V							P			S		A
31143-1								E			R				N		V									P			S							K			I
32019								E			R				N											P			S							K			I
32025								E			R				N				V							P			S							K			I
32032			R					E			R				N		V									P			S							K			I			M
32041						A		E			R				N		V									P			S							K			I										T
32049						A		E			R				N		V									P			S		A								I
32061								E					I		N		V									P			S							K			I
32078								E			R				N		V									P			S							K			I
32100								E			R			A	N		V									P			S							K			I
32122								E			R				N		V									P			S							K			I
32126						A		E			R				N		V									P			S	T						K			I
32138								E			R				N											P			S							K			I
32143				H				E							N		V																T			K
423498								E			R				N		V									P			S							K			I
606280								E							N		V									P			S							K			I
630102											R				N		V									P			S							K			I		H	M							T
632315								E			R				N		V									P			S				T			K			I
686469								E			R				N		V									P			S							K			I
688374								E			R				N			N								P			S				S		I	K			I
694113								E			R				N				V							P										K			I
695231						A		E			R				N		V									P			S							K			I
696899								E			R				N		V									P			S							K			I
698611							R								N													T					T			K
700187		H													N																		T																T
701892								E			R				N		V									P			S							K			I
709362								E			R				N		V									P			S							K			I
709363								E							N	N	V									P			S										I		H
709735				C				E			R				N		V		T							P			S		P					K		K	I
DINGDAYONG								E			R				N		V		T							P			S							K			I
HBXH318								E			R				N		V		V							P			S							K			I
HBXH376						A		E			R				N		V									P			S							K			I		H
HOUDEMIN								E			R				N											P			S							K			I
J21						A		E							N		V									P		T			A								I
JH						A		E							N		V									P			S							K			I
JIAN				C				E			R				N		V		V							P			S				S			K		N	I
JXHP66								E			R				N		V									P	S		S							K			I
M197								E			R				N		V		T							P		Y	S							K			I
M255								E							N		V									P			S		A		S			K			I
M387								E			R				N		V		V							P			S							K			I				R	S				M
M520				H				E			R		I		N		V			Y						P			S							K			I
M556		R						E			R		I		N		V									P			S							K			I
M561								E			R				N		V									P			S							K			I
M564								E			R				N		V									P			S							K			I
M781															N		V									P										K			I
M794								E			R				N		V									P			S							K			I
M1353		H						E							N											P			S							K			I
M1366		R						E			R		I		N		V									P			S							K			I
M1413								E			R		I		N		V									P			S							K			I				R
M1417								E							N			N										Y		S						K
M3010	N							E							N		V							T		P			S		A		S			K			I
NXHP9				H				E			R				N		V									P			S							K
PL								E			R				N		V									P			S							K			I
S16						A		E							N		V									P			S							K			I
S23						A		E							N		V									P			S							K			I
S26						A		E							N		V									P			S							K			I
S37				C		A		E			R		I		N		V									P			S							K			I
SHCH100								E							N		V									P			S										I
W9								E			R				N		V									P			S							K			I
W12								E			R				N		V									P			S							K			I
W24								E			R				N		V									P			S							K			I
WUFAXING								E		C	R				N		V									P	S		S							K			I				R
Y17								E			R	L			N		V									P			S							K			I
Z11								E			R				N		V							T		P			S					A		K			I
Z33				H				E			R				N		V				G					P			S							K			I
ZSFY169								E			R				N		V		V							P			S	S						K			I
SHICHENG								E			R				N											P			S									K	I
[truncated: 4 more columns]

## Sheet: S2
Table S2. The RdxA sequences of metronidazole-resistant clinical strains in China.
Strain	5	6	10	11	14	16	18	19	21	25	27	28	30	31	34	37	40	41	42	43	44	45	47	48	51	53	54	55	56	58	59	61	62	64	67	68	69	74	75	77	78	80	82	84	85	88	90	91	92
	D	Q	R	Q	N	R	S	C	M	H	E	F	S	T	E	A	A	R	L	S	P	S	Y	N	P	H	F	V	M	T	D	D	L	K	A	A	H	E	E	I	K	A	A	M	V	S	R	P	S
0153														E												R					N		V													P
0160					S				A					E												R					N		V													P
0166		H												E									C								N		V
0168						H								E												R					N		V													P
0183														E																	N		V													P
1149														E												R				I	N		V													P
1176						C								E																	N		V													P
1218														E												R					N															P
1226														E												R					N		V									T				P
1245														E									C			R					N		V													P
1261						C								E												R				I	N			N	V											P
1264						H								E												R					N		V													P
1281		H				H																									N		V														K
1283						H			A					E																	N		V														K
1309														E												R					N		V													P
1328														E												R					N		V			V										P
1333																				L											N															P
1341														E																	N		V		V											P		S
1347														E																	N		V	N
1366														E						L											N															P
1368							F																						I		N		V			V										P
1374														E												R					N		V													P
1375														E												R					N					V										P
1383														E												R					N		V													P
1386																													I		N		V			V										P
1387														E																	N																K
1392		H												E																	N
1394														E												R				A	N		V			V										P
1396														E												R					N		V													P
1397														E					P												N		V													P	K
1401		H																													N																K
1406														E												R					N		V													P
1670									I					E												R					N															P
2402									I					E				G								R					N		V													P
11028						H							N	E												R					N		V													P			N
11032														E																	N		V												A	P
11039											G			E												R					N											T				P
11041														E												R					N		V													P
11042														E			S									R					N					V										P
11050														E									C			R					N		V													P
11053		H												E												R					N		V													P
11058														E												R			I		N		V													P
11064														E																	N			N
11065						C								E																	N			N
11070						H								E												R					N															P
11073						H			A					E												R					N		V			T										P
11083						H								E												R					N		V													P
11085-2														E												R					N	N	V													P
11087														E																	N		V													P
11109		R												E																	N					V										P
11117														E												R					N		V
11125														E												R					N		V													P
11127														E																	N	N	V		V											P
11135						H								E												R					N				V											P			N
11141				R										E				T								R					N		V									T				P
11144									A					E											Q	R					N		V													P
12021														E																	N		V													P
12047														E												R			V		N															P
12050						H			A					E												R					N		V			T										P
12052									A					E												R					N															P
12058										R				E												C					N		V									T				P
12065														E												R					N		V													P
12086														E												R					N		V													P
12091						C			A					E												R					N		V													P
12094					S	C								E												R					N		V			V										P
12104									A					E												R					N		V													P
12109														E												R					N		V													P
12112														E												R					N		V													P
12120														E			D									R					N		V													P
12128														E												R					N		V													P
12132	N					H								E												R					N		V													P
12133														E												R					N		V													P
12142														E												R				I	N		V													P
21018			I			C								E												R					N		V			V										P
21046						C								E												R					N		V													P
21054					H									E												R					N		V													P		S
21064	I	K												E												R					N		V													P
21072														E												R					N															P
21076														E												R					N		V			V										P
21089														E												R					N		V													P
21093														E												R					N															P
21095														E																	N		V			V										P
21114						C								E												R					N		V			V										P
21125						H								E																	N															P
21127						H								E																	N		V			V										P
22015										R				E												R					N		V													P
22016														E												R					N		V												A	P
22017														E												R					N		V													P
22024														E												R					N		V													P
22027									A					E												R					N		V													P
22028						H								E												R					N		V					G								P
22038						H								E												R					N		V			V										P
22066														E												R					N		V			V										P
22093														E												R					N		V													P
22097						H								E												R					N		V			V		G								P
22098									A					E									C			R					N		V													P
22104														E												R					N		V													P
22105														E									C			R					N			N		V										P
22108							Y							E												R					N		V									T				P
22111						H								E												R					N															P
22128														E												R					N															P
30104										R				E												R			I		N		V			V										P		S
30119														E												R					N		V													P
30126														E																	N		V	N		V										P
31021					S				A					E												R					N		V													P
31026								Y						E			T									R					N		V													P
31039										R				E												R					N		V		V											P		S
31043														E												R					N		V													P
31048														E												R					N		V			T										P
31053	N													E							L					R					N															P
31061-2														E																	N		V													P
31072														E																	N			N												P
31077														E												R					N		V													P
31078									A					E												R					N		V													P
31093														E												R					N		V													P
31101														E												R					N					V										P
31103						C								E							L										N															P		S
31107				R		H								E												R					N															P
31109														E																	N		V									T				P		S
31116						H								E												R					N			N												P
31119														E																	N		V													P
31123						H								E												R					N		V													P
31135														E												R					N	N	V													P
31137														E												R					N		V													P
31139														E												R					N		V													P
31140														E												R					N			N												P
31141														E											R	R					N		V			V										P
32010														E												R			I		N		V													P
32012			K											E										S		R					N		V													P		S
32016														E												R					N		V		V											P			G
32020			K			C				Y				E												R					N		V									T				P
32035														E												R					N		V													P
32046														E				G								R					N																K
32063														E												R					N															P
32064						H								E									C			R					N		V													P
32065						C								E												R					N		V													P
32069														E												R				I	N			N												P
32076			K			H								E												C					N		V													P
32085						H								E												R					N		V													P
32087						H								E																	N		V													P		S
32089									A					E												R					N		V				Y					T				P
32103									A					E												R					N		V													P
32113														E																	N		V													P
32114									A					E												R					N		V				Y					T				P
32115						H								E												R					N		V													P
625231			I											E																	N		V													P
629069			I			C								E																	N		I													P
629308						H								E												R					N		V									V				P
629489																															N													V
630097						H			A					E												R		L			N		V									T				P
665907						H																									N
681435						H								E												R					N		V									T				P
688648		H																													N
689606		H				H																									N																K
690485						C																									N															P
690521														E												R					N		V													P		S
695635														E												R					N		V													P
700072														E		V										R					N		V		V											P
709820						C								E												R					N		V		V											P
CHENGDE														E												R					N			N												P
W30						H								E												R					N		V					G								P
GUI-11						C								E																A	N		V	N
W31														E									C			R					N		V					G								P
J9									A					E										S							N
JP									A					E																	N		V													P
W11									A					E																	N		V													P
W21														E												R					N		V			V										P
NX1-21						C								E																	N											T				P
JIANYI														E		V															N		V													P
JA														E												R			I		N		V			T										P
LUOBANG						H								E												R					N			N												P
M256	N													E																	N		V													P
M286														E												R					N		V				R									P
M305														E																	N		V													P
M340														E									C								N		V		V											P
M537	N					H								E																	N		V									T				P
M558	N					H								E																	N		V													P
S41									A					E																	N		V													P
M587														E								N									N		V
NX41														E												R					N		V													P
M635														E								G				R					N		V													P
M638														E												R					N		V													P
M658						H								E																	N		V											I		P
M680														E												R					N															P
S43						C			A					E												R					N		V			V										P
M776														E												R				A	N		V			R						T				P
M791						H								E												R					N		V		V											P
M801		H												E												R			I		N		I													P
M1352	N													E												R					N		V													P
M1427														E												R			I		N		V													P
M3006														E												R					N		V													P
N6					D			Y						E												R					N		V													P
N11														E												R					N		V					G						T		P
N15														E												R					N					L										P
M591		H												E																	N				T											P
S42									A					E	G											R					N		V													P
S46														E												R					N		V													P
P103														E												R					N		V									s				P
P131														E												R				A	N		V													P
P134						H								E												R			I		N															P
P141														E												R				A	N		V													P
P1090														E												R			I		N		V				Y									P
P1130														E												R					N		V													P
P1140														E												R			I		N		V													P
P1169						H								E												R					N		V									V				P
P1179						H								E												R			I		N		V													P
P1182						H								E												R					N		V									T				P
Pdan														E												R				A	N		V													P
Pxiong														E												R					N		V			T						V				P
WO														E												R					N							G								P
J1						H			A					E						L						R					N		V													P
J6									A					E										S							N
W4														E												R					N		V			V										P
M775						H								E							L					R					N		V													P
S8														E												R					N			N		M										P
S9														E												R					N			N		M										P
J24						H								E																	N		V									T				P
S35														E												R		A			N															P
WM														E												R					N		V													P
J20														E									C			R					N		V									T				P		S
WF														E												R					N		V					G								P
WH														E												R					N		V													P		S
P8									A					E												R					N		V													P
WMA														E									C			R					N		V					G								P
WN														E									C			R					N		V					G								P
M566							C							E												R					N				T											P
Y15														E												R					N		V					G								P
Y25														E												R					N		V					G								P
Y27														E												R					N		V					G								P
YN3-34														E												R					N		V													P
YN4-109														E									C								N		V
Z22														E												R				A	N		V		V	V										P
Z25														E																	N					V										P
cilaci	N													E																	N		V													P
heyonhxi						H								E												R					N		V			V										P
[truncated: 58 more columns]
